# Supplementary material for: Tensile modulus of human orbital wall bones cut in sagittal and coronal planes
Source: PLoS One. 2021 Nov 5;16(11):e0259363. doi: 10.1371/journal.pone.0259363 (PMC8570484; doi:10.1371/journal.pone.0259363)
Supplement: S1 File — (XLSX) [file pone.0259363.s001.xlsx]

## Sheet: Arkusz1
Plane cut	Gender	Age [years]	Apparent density [g/cm3]	Ultimate Tensile Stress [Pa]	Tensile Modulus [Pa]
Coronal	Male	53	1.62	4.57781e+06	1224000000
Coronal	Male	53	2	4.42422e+06	3824000000
Coronal	Male	62	1.6	5950000	1.10882e+09
Coronal	Male	62	1.3	6.8546e+06	6307300000
Coronal	Male	56	1.2	3.06962e+06	6.51387e+08
Coronal	Male	60	1.42	1.78015e+07	5.07161e+09
Coronal	Male	60	1.1538	3.50742e+06	1.65142e+09
Coronal	Male	49	1.4933	1.70019e+07	1.55518e+09
Coronal	Male	49	1.3333	13140000	1459000000
Coronal	Male	49	1.52	8.81252e+06	4.551e+08
Coronal	Male	49	1.68	1.1448e+06	5.40872e+08
Coronal	Male	42	1.747	2.08302e+07	2193000000
Coronal	Male	42	1.56	2.96781e+07	6.40834e+09
Coronal	Male	35	1.5015	3.21608e+07	9.91261e+09
Coronal	Male	35	1.7059	2.45222e+07	1.04935e+09
Coronal	Male	54	1.4667	1.61168e+07	5.63411e+09
Coronal	Male	54	1.4032	1.6618e+07	2.5021e+09
Coronal	Male	59	2.04	4.07732e+07	8.96201e+09
Coronal	Male	35	1.64	7.92807e+06	9.34741e+08
Coronal	Male	63	2.38	9020000	3.10148e+09
Coronal	Male	63	1.82	7.36263e+06	2.93274e+09
Coronal	Male	75	1.3012	5.16051e+06	1042000000
Coronal	Male	75	1.68	8.36976e+06	1087000000
Coronal	Male	50	0.59	26900000	2.6998e+09
Coronal	Male	62	0.875	6272100	3.56711e+08
Coronal	Male	92	0.825	1.12675e+07	7.68867e+08
Coronal	Male	20	3.04	7.62613e+06	7.51453e+08
Coronal	Male	38	1.0308	1.25996e+07	6.07531e+08
Coronal	Male	38	0.8308	6.96116e+06	1.02702e+09
Coronal	Male	64	2.98	7500000	2.06052e+09
Coronal	Female	62	1.42	1.69547e+06	811850000
Coronal	Female	62	1.1867	1.97579e+06	251700000
Coronal	Female	54	2	429584	114900000
Coronal	Female	66	1.7067	3.46024e+07	3.13128e+09
Coronal	Female	66	2.2	3.01138e+07	6386400000
Coronal	Female	64	1.42	7.63247e+06	214500000
Coronal	Female	64	1.0833	1.46659e+07	324800000
Coronal	Female	63	0.4	1.17792e+07	125800000
Sagittal	Male	62	1.6571	2.99317e+06	1617000000
Sagittal	Male	62	1.42	5.35946e+06	1899000000
Sagittal	Male	62	0.9467	4.41834e+06	1206000000
Sagittal	Male	60	2	2.67389e+07	2982000000
Sagittal	Male	60	1.0667	1.13217e+07	3635000000
Sagittal	Male	49	1.28	4.7196e+06	1452000000
Sagittal	Male	49	1.5467	5.71068e+06	2.05679e+09
Sagittal	Male	66	1.36	1.4102e+07	2132000000
Sagittal	Male	49	1.69	2.83281e+06	3.63564e+08
Sagittal	Male	42	2.32	6.74799e+06	2.98097e+08
Sagittal	Male	35	1.48	2.49049e+07	4.97839e+09
Sagittal	Male	35	1.5015	4.97992e+07	3216000000
Sagittal	Male	54	1.9091	1.44728e+07	983700000
Sagittal	Male	54	1.6	1.13685e+07	3019600000
Sagittal	Male	59	2	1.18811e+07	8.28929e+08
Sagittal	Male	75	2.1765	4.65248e+06	875000000
Sagittal	Male	50	1.44	3.27217e+07	7.27853e+09
Sagittal	Male	50	2.2	2.91571e+07	3.03016e+09
Sagittal	Male	55	0.7231	1.02042e+07	1789000000
Sagittal	Male	64	2.0923	5000000	8.8776e+08
Sagittal	Female	62	0.66	2790700	3.43315e+08
Sagittal	Female	62	1.06	2.02354e+06	8.92778e+08
Sagittal	Female	54	2.2	1.12284e+06	996300000
Sagittal	Female	66	0.62	6.0023e+07	5.44411e+09
Sagittal	Female	59	1.06	2.36687e+07	4219000000
Sagittal	Female	64	1.8667	5.03787e+06	2378000000
Sagittal	Female	64	1.3933	5.43897e+06	1891000000
Sagittal	Female	63	2	2.70189e+07	1.03233e+09
Sagittal	Female	63	2.26	8.97848e+06	975800000
Sagittal	Female	63	0.62	1.53415e+07	204000000
